# Supplementary material for: G3BP1 inhibits Cul3SPOP to amplify AR signaling and promote prostate cancer
Source: Nat Commun. 2021 Nov 18;12:6662. doi: 10.1038/s41467-021-27024-x (PMC8602290; doi:10.1038/s41467-021-27024-x)
Supplement: Supplementary file 3 — Source Data [file 41467_2021_27024_MOESM3_ESM.zip]

Archive with 2 entries (2 files):
- 8-Sourse data/Source Data.xlsx
- 8-Sourse data/Uncropped gel images.pdf
