# Supplementary material for: G3BP1 inhibits Cul3SPOP to amplify AR signaling and promote prostate cancer
Source: Nat Commun. 2021 Nov 18;12:6662. doi: 10.1038/s41467-021-27024-x (PMC8602290; doi:10.1038/s41467-021-27024-x)
Supplement: Supplementary file 3 — Source Data [file 41467_2021_27024_MOESM3_ESM.zip › 8-Sourse data/Source Data.xlsx]

## Sheet: Figure 1
Figure 1D							Figure 1E
		Cyto fraction		Nuclear fraction
		sgCtrl	sgG3BP1	sgCtrl	sgG3BP1		Time (h)	sgCtrl	sgCtrl	sgCtrl	sgG3BP1	sgG3BP1	sgG3BP1
Experiment 1	SRC3	2525	1719.81	20795.2	8855.89		0	99.8683	100	100	99.8623	100	100
Experiment 2	SRC3	7185	4401.19	26822.3	8416.21		4	139.462	139.281	140.707	72.8716	87.6871	85.1872
Experiment 3	SRC3	1172	759.456	26818.5	8666.2		8	90.9364	122.326	122.986	45.0115	55.7223	56.9414
	AV	3627.33	2293.48	24812	8646.1		12	78.7637	75.7007	85.0857	42.2191	49.7048	45.7045
		Cyto fraction		Nuclear fraction
		sgCtrl	sgG3BP1	sgCtrl	sgG3BP1
Experiment 1	AR	193.849	83.314	28734.9	6845.97
Experiment 2	AR	9581.65	9416.36	55548.1	4233.03
Experiment 3	AR	4612.75	4903.36	49310.1	6900.56
	AV	4796.08	4801.01	44531	5993.19
		Cyto fraction		Nuclear fraction
		sgCtrl	sgG3BP1	sgCtrl	sgG3BP1
Experiment 1	TRIM24	5106.49	6638.61	25628	4004.65
Experiment 2	TRIM24	27788.4	14771.7	37288.3	3957.41
Experiment 3	TRIM24	3311.97	3669.05	23618.9	5861.84
	AV	12069	8359.79	28845.1	4607.97
		Cyto fraction		Nuclear fraction
		sgCtrl	sgG3BP1	sgCtrl	sgG3BP1
Experiment 1	Laminin B			23600.5	13473.5
Experiment 2	Laminin B			34844.5	18158.4
Experiment 3	Laminin B			34223.1	20027.1
	AV			30889.3	17219.7
		Cyto fraction		Nuclear fraction
		sgCtrl	sgG3BP1	sgCtrl	sgG3BP1
Experiment 1	Tubulin	10729.2	12561.6
Experiment 2	Tubulin	31087.1	41534.5
Experiment 3	Tubulin	5019.12	7550.92
	AV	15611.8	20549

## Sheet: Figure 2
Figure 2F
Sample name	Area	Total # of nuclei	# of nuclei with PLA	Percentage
Full length Flag G3BP1 and endogenous SPOP	Field-1	5	4	80
	Field-2	11	7	63.6364
	Field-3	8	8	100
	Field-4	3	3	100
	Field-5	2	2	100
	Field-6	2	2	100
	Field-7	4	4	100
	Field-8	4	2	50
	Field-9	6	5	83.3333
	Field-10	10	7	70
	Field-11	6	4	66.6667
	Field-12	5	3	60
	Field-13	6	3	50
	Area	Total # of nuclei	# of nuclei with PLA	Percentage
Flag-NTF2 and endogenous SPOP	Field-1	3	1	33.3333
	Field-2	2	1	50
	Field-3	7	5	71.4286
	Field-4	5	3	60
	Field-5	7	6	85.7143
	Field-6	1	1	100
	Field-7	3	3	100
	Field-8	2	2	100
	Field-9	1	1	100
	Field-10	3	2	66.6667
	Field-11	3	1	33.3333
	Field-12	4	1	25
	Field-13	3	2	66.6667
	Field-14	3	3	100
	Area	Total # of nuclei	# of nuclei with PLA	Percentage
Flag-RRM and endogenous SPOP	Field-1	4	2	50
	Field-2	5	2	40
	Field-3	1	1	100
	Field-4	1	1	100
	Field-5	2	2	100
	Field-6	7	3	42.8571
	Field-7	4	2	50
	Field-8	4	1	25
	Field-9	6	1	16.6667
	Field-10	4	2	50
	Field-11	3	1	33.3333
	Field-12	6	2	33.3333
	Field-13	3	2	66.6667
	Field-14	4	3	75
	Field-15	4	2	50
	Field-16	7	4	57.1429
	Field-17	5	5	100
	Area	Total # of nuclei	# of nuclei with PLA	Percentage
Flag-PxxP and endogenous SPOP	Field-1	1	1	100
	Field-2	3	0	0
	Field-3	3	0	0
	Field-4	4	0	0
	Field-5	3	0	0
	Field-6	6	0	0
	Field-7	3	0	0
	Field-8	3	2	66.6667
	Field-9	2	0	0
	Field-10	7	0	0
	Field-11	5	0	0
	Field-12	6	0	0

## Sheet: Figure 3
Figure 3

## Sheet: Figure 4
Figure 4F					Figure 4H
	TMPRSSE2	TMPRSSE2	TMPRSSE2		Total # of organoids
22RV1 sgCtrl	1	1	1		Vector	44	56	40	36
22RV1 siSPOP	1.3	1.2	1.3		G3BP1	103.667	104	103	104
22RV1 sgG3BP1	0.5	0.51	0.46
22RV1sgG3BP1 -siSPOP	0.99	1.4	0.9		Figure 4I
	PSA	PSA	PSA		Total # of organoids
22RV1 sgCtrl	1	1	1		AR KO Vector	98.6667	107	99	90
22RV1 siSPOP	1.7	1.5	1.7		AR KO G3BP1	96	95	97	96
22RV1 sgG3BP1	0.51	0.4	0.3
22RV1sgG3BP1 -siSPOP	1.1	0.71	0.6
					Figure 4H			Figure 4I
	KLK2	KLK2	KLK2		Size of organoid (A.U) x 104			Size of organoid (A.U) x 104
22RV1 sgCtrl	1	1	1		Vector	G3BP1		AR KO	AR KO
22RV1 siSPOP	1.7	1.7	1.6		1.3232	2.2952		Vector	G3BP1
22RV1 sgG3BP1	0.2	0.35	0.34		0.5544	1.8816		2.7736	1.6214
22RV1sgG3BP1 -siSPOP	0.5	0.61	0.5		0.6488	1.6524		0.8584	2.1572
					1.598	3.7804		4.3164	1.2252
					1.6416	3.6824		2.9172	1.3232
					3.9824	2.7196		0.5878	2.2432
					0.8108	1.6944		4.1736	1.8608
					1.2788	7.0692		0.8468	2.088
					3.8164	1.03		1.2796	0.3856
					0.5268	4.0828		2.7724	0.89
					0.3612	1.0932		2.7916	1.8372
					0.2832	2.2096		1.8856	1.5056
					1.4496	3.4944		1.5832	1.0008
					1.7436	2.3386		1.9092	0.575
					1.1852	1.4944		1.4868	0.9176
					1.9324	3.4204		2.5216	2.1572
					0.784	5.2476		4.2636	1.0116
					0.5976	2.8036		2.3196	1.228
					0.4548	1.5884		4.0128	0.4548
					2.6816	4.1844		2.774	1.9356
					1.3652	2.3156		3.8004	0.8812
					1.4084	1.8352		0.7464	0.884
					0.636	4.1068		1.1992	1.3212
					1.232	1.5532		1.2492	1.9236
					0.5728	1.4304		1.3892	3.142
					0.8244	1.9832		0.354	2.1052
					1.6976	6.6524		0.6224	1.1064
					1.1684	0.7662		0.5292	1.8856
						2.2152		2.6524	0.9152
						0.9132		1.3892	1.8096
						1.4736		2.5712	1.396
						2.8428		1.0692	1.3076
						2.2084		1.4228	6.8108
						6.1064		3.0368	0.6788
						1.9832		4.1736	4.7512
						4.2912		2.5712	0.6924
						4.4332		3.0156	0.8416
						4.5584		3.8332	0.9622
						1.0492		2.9788	6.1008
						2.0384		2.8048	2.4052
						2.1112		4.0484	3.2984
						0.4872		1.3804	0.5676
						2.6024		2.86	2.706
						3.2308		2.9568	0.5944
						2.738		5.5096	3.7336
						3.8076		1.6828	2.9636
						2.836		0.26	1.7412
						2.422		1.68	0.708
						4.692		0.4104	1.2492
						4.2604		5.0784	0.8016
						4.1528		4.1236	1.452
						5.3724		1.6484	1.5768
								4.7348	2.356
								1.8396	1.3484
								3.7912	1.8396
								1.0868	1.6044
								1.0616	2.034
								1.622	7.7416
								3.4632	0.3664
								1.8384	3.2504
								2.8632	1.9804
								1.8608	1.0216
								2.2552	0.724
								3.896	4.0092
								2.0088	3.7004
								1.9922	3.1088
								4.2752	0.9676
								1.294	1.8316
								1.9876	0.6204
								1.3804	0.5872
								1.4612	1.0412
								2.582	2.0884
								2.0844	3.1644
								3.7176	1.4836
								3.564	1.286
								1.228	1.638
								6.9556	1.3892
								1.36	1.6152
								3.5582	3.0932
								0.9164	0.4336
								1.8564	2.4608
								6.2404	2.2712
								3.016	0.4872
								0.9152	0.462
								3.9376	1.686
								2.9848	2.0584
								2.2684	0.4304
								4.6368	1.2672
								1.8032	0.4656
								0.8632	0.4436
								2.4824	4.3012
								2.7736	2.6708
								1.9788	3.0996
								1.4916	7.4084
								1.6956	2.8352
								1.3372	3.5944
								1.8852
								2.7964
								3.9708
								2.4
								2.6248
								1.6892
								0.9008
								1.8816
								2.5172
								1.4924
								5.0072
								2.8848
								0.8516
								0.2944

## Sheet: Figure 5
Figure 5A
	G3BP1
CTRL	0 nM	1	1	1
CTRL	1 nM	1.6	1.8	1.6
CTRL	10 nM	3.7	3.2	3.6
AR KO	0 nM	1	1	1
AR KO	1 nM	1.43	1.17	1.3
AR KO	10 nM	1.1	1.5	1.2
Figure 5B
	FKBP5
CTRL	0 nM	1	1	1
CTRL	1 nM	3.18	3.82	3.5
CTRL	10 nM	35	29	26
AR KO	0 nM	1	1	1
AR KO	1 nM	0.49	0.53	0.48
AR KO	10 nM	0.52	0.58	0.7
Figure 5D
Relative luciferase activity
No Transfection	100	100	100
0 nM DHT	6574	5981.25	8939.38
10nM DHT	9878	10171.4	11889.4
100nM DHT	43645	37458.5	34864.2
10 nM DHT + E 10 uM	15093	2797.79	13495
10 nM DHT + E 50 uM	2703	2268.03	5296.47
	Luc-G3BP1	Luc-G3BP1	Luc-G3BP1	Luc-G3BP1mut	Luc-G3BP1mut	Luc-G3BP1mut
Vehicle	6685	6450	6845	7543	7634	7445
DHT	30620	31090	30809	8360	8280	8439
Figure 5E
	Vector	Vector	Vector	G3BP1	G3BP1	G3BP1
	100	100.001	100	100	100	100
	93.5731	129.611	100	85.5326	50.777	92
	27.2259	33.5263	39	9.09635	11.4215	32
Figure 5F	Enza	0 uM	10 uM	30 uM
Total # of organoids	Vector	100	90.9091	72.7273
		100	89	72
		100	92	70
	G3BP1	100	57.6923	23.0769
		100	55	21
		100	57	25

## Sheet: Figure 6
Figure 6a
Control	75.5	68	68
siSPOP	116.5	110	127
G3BP1 KO	31.5	30	17
G3BP1KO + siSPOP	134	87	94
Figure 6b
Control	98	48	70
siSPOP	161	96	149
G3BP1 KO	41	18	20
G3BP1KO + siSPOP	217	220	214
Fig 6c	Area	Arithmetic mean intensity of Ecadherin
Control	1	94.894
	2	118.526
	3	196.098
	4	184.644
	5	159.75
	6	156.703
	7	112.076
	8	131.471
	9	179.222
	10	216.091
siSPOP	1	112.837
	2	123.309
	3	156.042
	4	174.149
	5	116.228
	6	127.871
	7	170.924
	8	112.782
	9	86.5881
	10	74.9755
G3BP1 KO	1	110.29
	2	264.765
	3	270.734
	4	226.125
	5	234.504
	6	209.54
	7	154.944
	8	281.852
	9	301.829
	10	187.814
G3BP1KO	1	114.316
siSPOP	2	62.7395
	3	67.5591
	4	83.8357
	5	88.0449
	6	73.1275
	7	114.876
	8	84.0129
	9	93.6762
	10	72.0876
	11	86.8979
Figure 6d
Control	100	196	117
G3BP1 KO	30	30	33
KO+ FL G3BP1	166	164	112
KO+ NTF2	114	131	132
KO+ RRM	92	135	94
KO+ PxxP	44	33	30

## Sheet: Figure 7
Figure 7a
Figure 7a Left
Pten-/-	Cont	10	9	12
Pten-/- G3BP1	G3BP1 OE	28	28	30
Pten-/- SPOPF133V	Cont	19	27	20
Pten-/- SPOPF133VG3BP1	G3BP1 OE	76	60	48
Figure 7a middle
Pten-/-	Cont	39476.4	59080.9	49193
Pten-/- G3BP1	G3BP1 OE	160449	155785	167585
Pten-/- SPOPF133V	Cont	86637.6	80718.3	84047.8
Pten-/- SPOPF133VG3BP1	G3BP1 OE	304437	405350	359175
Figure 7a right	Area	total cell #	Ki67 pos cell	%
Pten-/-	1	32	6	18.75
	2	50	12	24
	3	60	9	15
	4	38	4	10.5263
	5	35	6	17.1429
Pten-/-G3BP1	1	60	20	33.3333
	2	90	34	37.7778
	3	90	33	36.6667
	4	60	14	23.3333
	5	80	20	25
Pten-/- SPOPF133V	1	234	69	29.4872
	2	261	52	19.9234
	3	354	54	15.2542
	4	201	60	29.8507
	5	271	93	34.3173
	6	201	50	24.8756
Pten-/- SPOPF133VG3BP1	1	665	411	61.8045
	2	996	538	54.0161
	3	441	190	43.0839
	4	642	442	68.8474
	5	479	244	50.9395
	6	263	191	72.6236
	7	580	371	63.9655
	8	368	200	54.3478
Figure 7e
Figure 7e Left
Pten-/-
NT	14	16	15
G3BP1 KD	6	5	5
Figure 7e middle
NT	7.2194	6.137	8.62235
G3BP1 KD	1.0755	1.3814	2.984
Figure 7e right
Ki67 cells/organoid
NT	20	25	21
G3BP1 KD	6	9	6
Figure 7g
Figure 7g left: Tumor volume	Day	0	3	6	9	12	15	18	21	24	27
22RV1sgCtrl	Tumor 1	0	0	0	0	4.5	64	64	302.5	243	1125
	Tumor 2	0	0	0	0	0	36	64	1296	1300.5	2420
	Tumor 3	0	0	0	0	4.5	16	242	432	1012.5	1012.5
	Tumor 4	0	0	0	0	0	8	242	686	591.5	1458
	Tumor 5	0	0	0	0	4.5	96	96	192	760.5	1620
	Tumor 6	0	0	0	0	0	73.5	98	98	787.5	1589.5
	Tumor 7	0	0	0	0	0	242	160	243	504	1543.5
	Tumor 8	0	0	0	0	0	9	160	1011.5	640	768
	Tumor 9	0	0	0	0	0	250	360	200	591.5	576
	Tumor 10	0	0	0	0	0	36	128	422.5	360	1444
	Tumor 11	0	0	0	0	0	224	250	392	422.5	686
	Tumor 12	0	0	0	0	0	37.5	490	200	162	675
22RV1sgG3BP1	Tumor 1	0	0	0	0	0	0	0	0	1.125	162
	Tumor 2	0	0	0	0	0	0	0	0	1.125	36
	Tumor 3	0	0	0	0	0	0	0	0	98	343
	Tumor 4	0	0	0	0	0	0	0	0	72	16
	Tumor 5	0	0	0	0	0	0	0	0	72	160
	Tumor 6	0	0	0	0	0	0	0	0	2	288
	Tumor 7	0	0	0	0	0	0	0	0	1.125	242
	Tumor 8	0	0	0	0	0	0	0	0	0.5	62.5
	Tumor 9	0	0	0	0	0	0	0	0	0.5	98
	Tumor 10	0	0	0	0	0	0	0	0	0.5	4
	Tumor 11	0	0	0	0	0	0	0	0	9	13.5
	Tumor 12	0	0	0	0	0	0	0	0	0.5	1
Figure 7g right
		Weight in grams
22RV1sgCtrl	Tumor 1	1.65
	Tumor 2	2.51
	Tumor 3	2.1
	Tumor 4	1.8
	Tumor 5	2
	Tumor 6	1
	Tumor 7	0.8
	Tumor 8	1.39
	Tumor 9	1.37
	Tumor 10	2.04
	Tumor 11	1
	Tumor 12	2
22RV1sgG3BP1	Tumor 1	0.7
	Tumor 2	0.4
	Tumor 3	0.2
	Tumor 4	0.3
	Tumor 5	0.7
	Tumor 6	0.2
	Tumor 7	0.2
	Tumor 8	0.2
	Tumor 9	0.2
	Tumor 10	0.7
	Tumor 11	0.2
	Tumor 12	0.3

## Sheet: Suplimental Fig 1
Suplimentary Fig 1C
	Expt-1	Expt-2	Expt-3
sgCtrl	90	95	97
sgG3BP1	0	2	1
Suplimentary Fig 1G
	G3BP1 band intensity	tubulin band intensity	G3BP1/tubulin		percentage
C42-B NT 0 hr	16978.2	16506.3	1.02859	1.02859	102.859
C42-B NT 4 hr	18457.3	18065.3	1.0217	1.0217	102.17
C42-B NT 8 hr	18077.9	18241.3	0.991044	0.991044	99.1044
C42-B NT 12 hr	13932.8	15526	0.897385	0.897385	89.7385
C42-BSPOP KO 0 hr	14823.1	16043.7	0.923917	1.02657	102.657
C42-BSPOPKO 4 hr	14863.9	15124.9	0.982742	1.09194	109.194
C42-BSPOPKO 8hr	13154.1	13967.2	0.941787	1.04643	104.643
C42-BSPOPKO 12 hr	11094.7	12546	0.884323	0.982581	98.2581
Suplimentary Fig 1I
	G3BP1	G3BP1	G3BP1
sgCtrl	100	100	100
sgG3BP1	5.40336	4.9721	5.11189
	TRIM 24	TRIM 24	TRIM 24
sgCtrl	100	100	100
sgG3BP1	88.8843	107.923	93.9523
Suplimental Fig 1J
Ubiqutinated DEK Signal
Lane#	Expt-1	Expt-2	Expt-3
1	228	245	245
2	3430	3510	3322
3	44900	44750	44600
4	24140	23620	24150
5	16525	15940	16510
6	2170	2120	2310

## Sheet: Suplimental Fig 3
Suplimentary Fig 3
SPOP mut tumor (n = 9)	SPOP mut benign (n = 9)	SPOP wt tumor (n = 15)	SPOP wt benign (n = 15)
0	0.5	2	1
1	0	2	2
1	0	2	2
1	1	1	1
1	1	1	1
1	2	1	0
3	2	1	2
3	0	1	1
3	0	1	0
		0	0
		0	0
		0	0
		0	0
		3	1
		3	0

## Sheet: Suplimental Fig 4
Suplimental Fig 4C
22RV1 sgCtrl	100	100	100
22RV1 siSPOP	127.456	85.8565	72.6986
22RV1 sgG3BP1	12.1582	3.61465	5.47879
22RV1sgG3BP1 -siSPOP	6.07909	5.2556	5.29216
	Expt-1	Expt-2	Expt-3
22RV1 sgCtrl	100	100	100
22RV1 siSPOP	22.688	20.5898	19.8884
22RV1 sgG3BP1	241.162	131.039	115.669
22RV1sgG3BP1 -siSPOP	68.7771	46.9761	46.0094
Suplimental Fig 4F
	FKBP5	FKBP5	FKBP5	FKBP5
NT	100	100	100	100
KD	51.2871	50.698	55.8644	53.5887
	IGFB3	IGFB3	IGFB3	IGFB3
NT	100	100	100	100
KD	161.328	180.25	195.884	190
	G3BP1	G3BP1	G3BP1	G3BP1
NT	100	100	100	100
KD	18.0075	32.1599	25.4076	23

[truncated: 3 more sheets: Suplimental Fig 5 , Suplimental Fig 6, Suplimental Fig 7]
